# Supplementary material for: Bimetallic bis-Aroyldihydrazone-Isatin Complexes of High O=V(IV) and Low Cu(II) Valent Ions as Effective Biological Reagents for Antimicrobial and Anticancer Assays
Source: Molecules. 2024 Jan 15;29(2):414. doi: 10.3390/molecules29020414 (PMC10820496; doi:10.3390/molecules29020414)
Supplement: Supplementary file 1 [file molecules-29-00414-s001.zip]

Archive with 1 entries (1 files):
- molecules-2790129-supplementary.pdf
